# Supplementary material for: Highly Sensitive Lateral Flow Immunodetection of the Insecticide Imidacloprid in Fruits and Berries Reached by Indirect Antibody–Label Coupling
Source: Foods. 2024 Dec 25;14(1):25. doi: 10.3390/foods14010025 (PMC11719783; doi:10.3390/foods14010025)
Supplement: Supplementary file 1 [file foods-14-00025-s001.zip]

Archive with 1 entries (1 files):
- foods-3312907-supplementary.pdf
